# Supplementary material for: Non-Coding RNA-Based Therapeutic Strategies in Triple-Negative Breast Cancer: A Systematic Review
Source: Int J Mol Sci. 2026 Feb 15;27(4):1882. doi: 10.3390/ijms27041882 (PMC12940445; doi:10.3390/ijms27041882)
Supplement: Supplementary file 1 [file ijms-27-01882-s001.zip]

Archive with 1 entries (1 files):
- ijms-4074506-SI.pdf
